# Supplementary material for: Adult Prg4+ progenitors repair long-term articular cartilage wounds in vivo
Source: JCI Insight. 2023 Sep 8;8(17):e167858. doi: 10.1172/jci.insight.167858 (PMC10544199; doi:10.1172/jci.insight.167858)
Supplement: Supporting data values [file jciinsight-8-167858-s008.xlsx]

## Sheet: figure 1
	Origin of wound cells (Aggrecan CreERt;Tom)
			% tdTomato cells
		SFZ articular chondrocytes homeostasis	0.975	(male)
			0.974	(female)
			1	(female)
			0.962	(male)
			0.955	(male)
		7 dpi	0.002	(female)
			0	(female)
			0	(female)
		10 dpi	0.007	(female)
			0.0018	(male)
			0	(female)
		21 dpi	0	(male)
			0	(male)
			0	(female)
			0	(female)
			0	(male)
		60 dpi	0	(female)
			0	(female)
			0	(female)
			0.0043	(male)
			0.0044	(male)

## Sheet: figure 2
	Data cited in text on page 5 lines 2-4
	("Increasing the tamoxifen dose to 12mg did not lead to detectable tdTomato cells in the growth plate or bone marrow")
			0	(female)
			0	(female)
			0	(female)
			0	(female)
	Origin of wound cells (Prg4 CreERt;Tom)
			% tdTomato cells
		marrow homeostasis	0	(male)
			0	(male)
			0	(male)
			0	(male)
			0	(male)
			0	(female)
		7 dpi	0.0287	(male)
			0.012	(female)
			0.0303951	(female)
			0.085	(female)
			0	(female)
		10 dpi	0.456	(female)
			0.482779	(male)
			0.111	(female)
		21 dpi	0.2713	(male)
			0.672	(female)
			0.413	(male)
			0.538	(male)
			0.6014	(male)
		60 dpi	0.607	(male)
			0.732	(male)
			0.659	(female)
			0.211009	(female)
			0.2079	(female)
			0.473901	(female)
			0.531509	(female)

## Sheet: figure 3
	tdTomato cells persist in wounds of aged mice at 21 dpi
		adult (taken from "21 dpi" in figure 2K)	0.2713	(male)
			0.672	(female)
			0.413	(male)
			0.538	(male)
			0.6014	(male)
		aged	0.448	(male)
			0.303	(male)
			0.652	(female)

## Sheet: figure 4
	in vivo differentiation of tdTomato wound cells to chondrocytes
		% cells colocalized with mRNA
		neg ctrl	Agg mRNA	neg ctrl	COL2 mRNA
		0	1	0	0.987879	(male)
		0	0.963	0	0.965517	(female)
		0	0.889	0	0.925	(female)

## Sheet: figure 5
	% tdTomato cells in marrow & wounds with different tamoxifen timing & dosing
		column 1: marow, tamoxifen+ pre injury, tamoxifen- post injury, homeostasis control; taken from data cited in text: 3rd paragraph of the result section, relating to supplemental figure 4
		% tdTomato cells
		0	(female)
		0	(female)
		0	(female)
		0	(female)
		column 2: marrow, tamoxifen- pre injury, tamoxifen+ post injury, injury control (taken from supplemental figure 8 "marrow")
		0	(male)
		0	(female)
		0	(male)
		0	(female)
		0	(female)
		0	(female)
		0	(male)
		0	(male)
		0	(male)
		0	(male)
		column 3: wound, tamoxifen- pre injury, tamoxifen+ post injury, injury control (taken from supplemental figure 8 "wound")
		0	(male)
		0	(female)
		0	(male)
		0	(female)
		0	(female)
		0	(female)
		0	(male)
		0	(male)
		0.00837037	(male)
		0.012	(male)
		column 4: wound, tamoxifen+ pre injury, tamoxifen- post injury (single-dose tamoxifen); taken from figure 2 "21 dpi"
		0.2713	(male)
		0.672	(female)
		0.413	(male)
		0.538	(male)
		0.6014	(male)
		column 5: wound, tamoxifen+ pre injury, tamoxifen+ post injury (multi-dose tamoxifen)
		0.887	(female)
		0.931	(male)
		0.72	(male)
		0.823	(male)
		0.87	(male)
		0.746	(female)
		0.769	(female)

## Sheet: figure 6
	Prg4 chondrocytes co-express Aggrecan
		% Aggrean mRNA+ tdTomato cells
	negative control	Synovium	articuar cartilage	SFZ only
	0	0	1	1	(male)
	0	0.067	1	1	(male)
	0	0.125	0.986667	0.947368	(male)
	0	0.0909091	0.989	0.958333	(female)

## Sheet: suppl figure 9
	Prg4 expressing cells in marrow & wound post-injury
			% Prg4 expressing cells
			SFZ chondrocytes	marrow	wound
		d 0-4	0.8	0	0	(male)
		d 0-4	0.5429	0	0	(female)
		d 4-7	0.603	0	0	(male)
		d 6-8	0.539	0	0	(female)
		d 8-11	0.7097	0	0	(female)
		d 11-15	0.472	0	0	(female)
		d 16-18	0.347826	0	0	(male)
		d 16-18	0.5641	0	0	(male)
		d 18-20	0.4889	0	0.00837037	(male)
		d 18-20	0.505	0	0.012	(male)

## Sheet: suppl figure 10
	Adult marrow stromal cells' distribution in homeostasis & wounds
		column 1 (marrow, +tam peri-natal, -tam growth+adult, homeostasis control)
			# tdTomato cells/mm2
			370.8	(male)
			752.1	(female)
			300.4	(female)
		column 2 (marrow, +tam peri-natal, +tam growth+adult, homeostasis control)
			# tdTomato cells/mm2
			820	(female)
			688	(female)
		column 3 (wound, +tam peri-natal, -tam growth+adult, 14 dpi)
			% tdTomato+ cells in wound
			0	(male)
			0	(female)
		column 4 (wound, +tam peri-natal, +tam growth+adult, 14 dpi)
			% tdTomato+ cells in wound
			0.007	(male)
			0.014	(female)
		column 5 (wound, +tam peri-natal, -tam growth+adult, 21 dpi)
			% tdTomato+ cells in wound
			0.008	(female)
			0.002	(male)
			0	(male)
			0.002	(male)
